# Supplementary material for: Large chromosomal deletions and impaired homologous recombination repairing in HEK293T cells exposed to polychlorinated biphenyl 153
Source: PeerJ. 2021 Jul 28;9:e11816. doi: 10.7717/peerj.11816 (PMC8325425; doi:10.7717/peerj.11816)
Supplement: Supplemental Information 1 [file peerj-09-11816-s001.zip]

Archive with 1 entries (1 files):
- Cell proliferation.txt
