# Supplementary material for: Large chromosomal deletions and impaired homologous recombination repairing in HEK293T cells exposed to polychlorinated biphenyl 153
Source: PeerJ. 2021 Jul 28;9:e11816. doi: 10.7717/peerj.11816 (PMC8325425; doi:10.7717/peerj.11816)
Supplement: Supplemental Information 2 [file peerj-09-11816-s002.zip]

Archive with 4 entries (3 files):
- qPCR/BRCA1 RAD51B mRNA.csv
- qPCR/LIG4,XRCC5,XRCC6 mRNA.csv
- qPCR/RAD51C mRNA.csv
- qPCR/
