# Supplementary material for: Large chromosomal deletions and impaired homologous recombination repairing in HEK293T cells exposed to polychlorinated biphenyl 153
Source: PeerJ. 2021 Jul 28;9:e11816. doi: 10.7717/peerj.11816 (PMC8325425; doi:10.7717/peerj.11816)
Supplement: Supplemental Information 2 [file peerj-09-11816-s002.zip › qPCR/BRCA1 RAD51B mRNA.csv]

Name	Ct
GAPDH	20.22			3.359166667
GAPDH	20.02	20.04333333
GAPDH	19.89
BRCA1	23.62		3.576666667	0.2175	0.860054507
BRCA1	23.38		3.336666667	-0.0225	1.015718061	0.88007524		Control-1
BRCA1	23.79		3.746666667	0.3875	0.764453154
GAPDH	20.01
GAPDH	19.99	19.99333333
GAPDH	19.98
BRCA1	23.49		3.496666667	0.1375	0.909093129
BRCA1	23.61		3.616666667	0.2575	0.836536271	0.895593877		Control-2
BRCA1	23.44		3.446666667	0.0875	0.941152229
GAPDH	19.84
GAPDH	19.69	20.7525
GAPDH	19.88
BRCA1	23.6		2.8475	-0.511666667	1.425696274
BRCA1	24.01		3.2575	-0.101666667	1.073012339	1.288775965		Control-3
BRCA1	23.66		2.9075	-0.451666667	1.36761928
GAPDH	22.18
GAPDH	21.44	21.415
GAPDH	21.39
BRCA1	26.87		5.455	2.095833333	0.233932898
BRCA1	27.52		6.105	2.745833333	0.149080831	0.244236048		PCB153-1
BRCA1	26.29		4.875	1.515833333	0.349694417
GAPDH	21.55
GAPDH	21.8	21.64
GAPDH	21.57
BRCA1	26.44		4.8	1.440833333	0.368354473
BRCA1	27.22		5.58	2.220833333	0.214517413	0.312073705		PCB153-2
BRCA1	26.5		4.86	1.500833333	0.353349229
GAPDH	21.49
GAPDH	21.29	21.41333333
GAPDH	21.46
BRCA1	26.68		5.266666667	1.9075	0.266554049
BRCA1	26.72		5.306666667	1.9475	0.259265114	0.287737236		PCB153-3
BRCA1	26.34		4.926666667	1.5675	0.337392545
GAPDH	20.22			5.067777778
GAPDH	20.02	20.04333333
GAPDH	19.89
RAD51B	24.87		4.826666667	-0.241111111	1.181902569
RAD51B	24.83		4.786666667	-0.281111111	1.215130373	1.274060104		Control-1
RAD51B	24.6		4.556666667	-0.511111111	1.425147369
GAPDH	20.01
GAPDH	19.99	19.99333333
GAPDH	19.98
RAD51B	24.57		4.576666667	-0.491111111	1.405526944
RAD51B	25.2		5.206666667	0.138888889	0.908218363	1.084663974		Control-2
RAD51B	25.15		5.156666667	0.088888889	0.940246614
GAPDH	19.84
GAPDH	19.69	19.80333333
GAPDH	19.88
RAD51B	25.24		5.436666667	0.368888889	0.774378665
RAD51B	25.44		5.636666667	0.568888889	0.674135783	0.742759781		Control-3
RAD51B	25.23		5.426666667	0.358888889	0.779764895
GAPDH	22.18
GAPDH	21.44	21.415
GAPDH	21.39
RAD51B	28.13		6.715	1.647222222	0.31925426
RAD51B	28.03		6.615	1.547222222	0.342168244	0.336340491		PCB153-1
RAD51B	28.08		6.665	1.597222222	0.330512738
GAPDH	21.55
GAPDH	21.8	21.64
GAPDH	21.57
RAD51B	27.69		6.05	0.982222222	0.506199426
RAD51B	29.05		7.41	2.342222222	0.197206332	0.297526239		PCB153-2
RAD51B	29.11		7.47	2.402222222	0.189172958
GAPDH	21.49
GAPDH	21.29	21.41333333
GAPDH	21.46
RAD51B	28.26		6.846666667	1.778888889	0.291407742
RAD51B	28.35		6.936666667	1.868888889	0.273784203	0.253829697		PCB153-3
RAD51B	28.83		7.416666667	2.348888889	0.196297147
