# Supplementary material for: Large chromosomal deletions and impaired homologous recombination repairing in HEK293T cells exposed to polychlorinated biphenyl 153
Source: PeerJ. 2021 Jul 28;9:e11816. doi: 10.7717/peerj.11816 (PMC8325425; doi:10.7717/peerj.11816)
Supplement: Supplemental Information 2 [file peerj-09-11816-s002.zip › qPCR/LIG4,XRCC5,XRCC6 mRNA.csv]

Name	Ct
GAPDH	20.47			7.266666667
GAPDH	19.99	19.91
GAPDH	19.83
LIG4	27.27		7.36	0.093333	0.937354713
LIG4	26.91		7	-0.266667	1.203025314	1.009057207	Control-1
LIG4	27.35		7.44	0.173333	0.886791594
GAPDH	20.11
GAPDH	19.95	19.96
GAPDH	19.82
LIG4	26.88		6.92	-0.346667	1.27161946
LIG4	27.78		7.82	0.553333	0.681443996	0.823167144	Control-2
LIG4	28.18		8.22	0.953333	0.516437977
GAPDH	19.96
GAPDH	19.78	19.92
GAPDH	20.02
LIG4	28.12		8.2	0.933333	0.523647182
LIG4	27.59		7.67	0.403333	0.756109455	0.604802253	Control-3
LIG4	28.09		8.17	0.903333	0.534650123
GAPDH	21.52
GAPDH	21.45	21.43
GAPDH	21.32
LIG4	31.68		10.25	2.983333	0.126452459
LIG4	29.37		7.94	0.673333	0.62705635	0.338444133	15PCB153-1
LIG4	30.63		9.2	1.933333	0.261823591
GAPDH	21.4
GAPDH	21.41	21.46
GAPDH	21.57
LIG4	30.66		9.2	1.933333	0.261823591
LIG4	29.81		8.35	1.083333	0.471937265	0.486356509	15PCB153-2
LIG4	29.19		7.73	0.463333	0.72530867
GAPDH	20.29
GAPDH	21.34	21.66
GAPDH	21.98
LIG4	28.59		6.93	-0.336667	1.262835743
LIG4	29.51		7.85	0.583333	0.667420081	0.780367025	15PCB153-3
LIG4	30.21		8.55	1.283333	0.410845252
GAPDH	20.47			0.736666667
GAPDH	19.99	19.91
GAPDH	19.83
XRCC5	20.6		0.69	-0.046667	1.032875954
XRCC5	20.7		0.79	0.053333	0.963707341	1.000405067	Control-1
XRCC5	20.64		0.73	-0.006667	1.004631907
GAPDH	20.11
GAPDH	19.95	19.96
GAPDH	19.82
XRCC5	20.59		0.63	-0.106667	1.076737817
XRCC5	21.02		1.06	0.323333	0.799221334	0.8808745	Control-2
XRCC5	21.08		1.12	0.383333	0.766664349
GAPDH	20.29
GAPDH	21.34	21.66
GAPDH	21.98
XRCC5	23.79		2.13	1.393333	0.380684306
XRCC5	24.04		2.38	1.643333	0.320116068	0.371501094	Control-3
XRCC5	23.67		2.01	1.273333	0.413702907
GAPDH	21.52
GAPDH	21.45	21.43
GAPDH	21.32
XRCC5	23.68		2.25	1.513333	0.350300997
XRCC5	23.78		2.35	1.613333	0.326842387	0.336182774	15PCB153-1
XRCC5	23.76		2.33	1.593333	0.331404937
GAPDH	21.4
GAPDH	21.41	21.46
GAPDH	21.57
XRCC5	23.86		2.4	1.663333	0.315708936
XRCC5	23.69		2.23	1.493333	0.355191017	0.328869629	15PCB153-2
XRCC5	23.86		2.4	1.663333	0.315708936
GAPDH	19.96
GAPDH	19.78	19.92
GAPDH	20.02
XRCC5	21.1		1.18	0.443333	0.735433602
XRCC5	21.04		1.12	0.383333	0.766664349	0.745843851	15PCB153-3
XRCC5	21.1		1.18	0.443333	0.735433602
GAPDH	20.47			0.29
GAPDH	19.99	19.91
GAPDH	19.83
XRCC6	20.61		0.7	0.41
XRCC6	20.17		0.26	-0.03	1.021012126	1.000216212	Control-1
XRCC6	20.23		0.32	0.03	0.979420298
GAPDH	20.11
GAPDH	19.95	19.96
GAPDH	19.82
XRCC6	20.2		0.24	-0.05	1.035264924
XRCC6	20.36		0.4	0.11	0.926588062	0.980926493	Control-2
XRCC6	19.75		-0.21	-0.5	1.414213562
GAPDH	19.96
GAPDH	19.78	19.92
GAPDH	20.02
XRCC6	20.18		0.26	-0.03	1.021012126
XRCC6	20.13		0.21	-0.08	1.057018041	1.054921676	Control-3
XRCC6	20.09		0.17	-0.12	1.086734863
GAPDH	21.52
GAPDH	21.45	21.43
GAPDH	21.32
XRCC6	21.59		0.16	-0.13	1.094293701
XRCC6	21.59		0.16	-0.13	1.094293701	1.08927188	15PCB153-1
XRCC6	21.61		0.18	-0.11	1.079228237
GAPDH	21.4
GAPDH	21.41	21.46
GAPDH	21.57
XRCC6	21.59		0.13	-0.16	1.117287138
XRCC6	21.44		-0.02	-0.31	1.2397077	1.168564398	15PCB153-2
XRCC6	21.55		0.09	-0.2	1.148698355
GAPDH	20.29
GAPDH	21.34	21.66
GAPDH	21.98
XRCC6	21.51		-0.15	-0.44	1.356604327
XRCC6	21.47		-0.19	-0.48	1.394743666	1.31905194	15PCB153-3
XRCC6	21.68		0.02	-0.27	1.205807828
