# Supplementary material for: Large chromosomal deletions and impaired homologous recombination repairing in HEK293T cells exposed to polychlorinated biphenyl 153
Source: PeerJ. 2021 Jul 28;9:e11816. doi: 10.7717/peerj.11816 (PMC8325425; doi:10.7717/peerj.11816)
Supplement: Supplemental Information 2 [file peerj-09-11816-s002.zip › qPCR/RAD51C mRNA.csv]

Name	Ct
GAPDH	19.46			7.462777778
GAPDH	18.94	18.895
GAPDH	18.85
RAD51C	26.28		7.385	-0.077777778	1.05539114
RAD51C	26.16		7.265	-0.197777778	1.146930346	1.129899415		Control-1
RAD51C	26.11		7.215	-0.247777778	1.187376757
GAPDH	18.66
GAPDH	18.92	18.74333333
GAPDH	18.65
RAD51C	25.98		7.236666667	-0.226111111	1.169677745
RAD51C	26.49		7.746666667	0.283888889	0.821373957	1.01507477		Control-2
RAD51C	26.13		7.386666667	-0.076111111	1.054172609
GAPDH	18.85
GAPDH	18.54	18.67666667
GAPDH	18.64
RAD51C	26.45		7.773333333	0.310555555	0.806331196
RAD51C	26.14		7.463333333	0.000555555	0.999614993	0.88608427		Control-3
RAD51C	26.37		7.693333333	0.230555555	0.852306621
GAPDH	20.88
GAPDH	20.35	20.52666667
GAPDH	20.35
RAD51C	29.98		9.453333333	1.990555555	0.251641966
RAD51C	29.46		8.933333333	1.470555555	0.360843318	0.391599316		PCB153-1
RAD51C	28.82		8.293333333	0.830555555	0.562312665
GAPDH	20.2
GAPDH	20.35	20.31
GAPDH	20.38
RAD51C	29.36		9.05	1.587222222	0.332811636
RAD51C	28.92		8.61	1.147222222	0.451493705	0.422734771		PCB153-2
RAD51C	28.82		8.51	1.047222222	0.483898972
GAPDH	20.21
GAPDH	20.89	20.55
GAPDH	20.55
RAD51C	28.57		8.02	0.557222	0.679609535
RAD51C	29.24		8.69	1.227222	0.427139138	0.60021275		PCB153-3
RAD51C	28.54		7.99	0.527222	0.693889576
